# Supplementary material for: Pathogenic Leptospira spp. Seroprevalence and Herd-Level Risk Factors Associated with Chilean Dairy Cattle
Source: Animals (Basel). 2021 Nov 4;11(11):3148. doi: 10.3390/ani11113148 (PMC8614305; doi:10.3390/ani11113148)
Supplement: Supplementary file 1 [file animals-11-03148-s001.zip]

Archive with 1 entries (1 files):
- animals-1391100-supplementary.pdf
